# Supplementary material for: Rabies vaccine and immunoglobulin supply and logistics: Challenges and opportunities for rabies elimination in Kenya
Source: Vaccine. Author manuscript; Available in PMC 2022 Feb 16. (PMC7612384; doi:10.1016/j.vaccine.2019.05.035)
Supplement: Table S1 [file EMS142113-supplement-Table_S1.xlsx]

## Sheet: NationalLevelQuestionnaire
	SECTION 1A: PROGRAM DELIVERY PEP
N	Questions	Coding Categories	Skip to
101	Has availability of PEP increased/decreased in the last 2 – 5 years?	a) Increased	Q104
		b) Decreased	Q102
102	If availability has decreased, why?
103	Can you quantify the decrease?		Q109
	(percentage)
104	If availability has increased, why?
105	Can you quantify the increase?
	(percentage)
106	Have logistics changed to accommodate a potential increase in PEP availability?	a) YES	Q107
		b) NO	Q108
107	What logistics have changed to accommodate a potential increase in PEP availability?	Increased storage space
		Increased transportation costs
		Increased training
		Other
108	What is the cost of scaling up PEP per year?
109	How has vaccine demand changed in the last 2 – 5 years?
110	How do you determine the number of vaccines you require every year?
111	Has there been any changes in forecasting in the last 2 – 5 years?
112	Who is your main PEP supplier?
113	What is the process for getting PEP?
114	Once a request is raised, how long does it take for you to get the vaccines?
115	Which institutions do you distribute to?
	SECTION 1B: PROGRAM DELIVERY RIG
116	Has availability of RIG increased/decreased in the last 2 – 5 years?	a) Increased	Q119
		b) Decreased	Q117
117	If availability has decreased, why?
118	Can you quantify the decrease?
	(percentage)
119	If availability has increased, why?
120	Can you quantify the increase?		Q121
	(percentage)
121	Have logistics changed to accommodate a potential increase in RIG availability?	a) YES	Q122
		b) NO	Q123
122	What logistics have changed to accommodate a potential increase in RIG availability?	Increased storage space
		Increased transportation costs
		Increased training
		Other
123	What is the cost of scaling up PEP per year?
124	How has vaccine demand changed in the last 2 – 5 years?
125	How do you determine the number of vaccines you require every year?
126	Has there been any changes in forecasting in the last 2 – 5 years?
127	Who is your main RIG supplier?
128	What is the process for getting RIG?
129	Once a request is raised, how long does it take for you to get RIG?
130	Which institutions do you distribute to?
	SECTION 2: VACCINE PROCUREMENT
202	Are there any difference in the way rabies and other routine vaccines are procured?
203a	How is rabies vaccine procurement organized ?
203b	Who/which group within your organization responsible for procuring the vaccine ?
204	List the vaccines are procured by your organization?
205	How long does it take for the vaccine to arrive in country from the time the order is placed?
206	What is the cost per dose of vaccine to your organization? If cost depends on which vaccine is procured, please specify range
	SECTION 3: VACCINE REQUESTS
301	How are rabies vaccine and RIG requests made at each level?	Health facility level, County, Region
302	How often do health facilities, counties/regions request rabies vaccine and RIG?
303	Who is responsible for requesting vaccine at each level?
304	Who are requests made to?
305	Are there different focal points for rabies vaccine vs routine vaccines?
306	Is there a standardized form that is used at each level to request rabies vaccine and/or RIG (eg. Vaccine request form, RIG request form etc)?
	SECTION 4: VACCINE DISTRIBUTION
401	How is rabies vaccine and RIG distributed from the national level to counties once the request has been processed?
402	Is it distributed from the national level out (push system), or are health facilities/districts/regions expected to collect them from the national level ( pull system)	a) Pull system	Q403
		b) Push system	Q404
403	If it’s a pull system, who comes to collect it and how often do they collect it?
404	If there is a system in place to distribute it, how often is it distributed to every level?
405	Who is responsible for distributing it?
406	Does distribution occur through the same system as routine vaccine distribution?
	SECTION 5: COLD CHAIN AND VACCINE STORAGE
501	Do rabies vaccines use the same cold chain/storage as routine vaccines?
502	Is rabies PEP stored in the same place as routine vaccines?
503	Does your organization have continuous temperature monitoring devices?
	SECTION 6: VACCINE AND RIG FORECASTING
601	How is rabies vaccine and RIG need forecasted?	Bite burden
		Previous month’s consumption
		Available budget
		Other ( specify)
602	Do health facilities/counties request a fixed amount every month?
	SECTION 7: VACCINE MONITORING AND UTILIZATION
701	How do you ensure that there are sufficient vaccines for other disease?
702	How is rabies vaccine and or RIG stock usage currently monitored in your organization?
703	Is there a system in place ( eg stock monitoring books, registers, logs etc.) to track/monitor how many vaccine vials are being used on a daily/weekly/monthly basis?
704	Are these the same tools being used to monitor routine vaccines?
705	Who is responsible for monitoring rabies vaccine and or RIG stock utilization at the health facility level?
706	Are there any standardized tools/forms at health facilities to track completion of rabies vaccine?
	Does it vary by region/province/state?
707	Does your organization have rabies vaccine stock outs?	a) YES	Q708
		b) NO	Section 8
708	How often does the county have rabies vaccine stock outs?
709	What are the most common reasons for stock outs?
710	How long do stock outs typically last?
711	What was the date of the beginning of the last stock out?
712	During the last stock out, how many months did you have no vaccines available?
	SECTION 8: REPORTING
801	Do health facilities report number of people receiving PEP if at all?
802	If YES, How many times?
803	Who is responsible for reporting rabies PEP data? Is it the same person who reports EPI data?
804	How many vials of PEP are wasted each month?
805	How many vials of RIG are wasted each month?
806	Is there a system in place for monitoring and reporting adverse events following rabies PEP and RIG?	a) YES	Q807
		b) NO	END
807	What information on adverse events is collected and how often is it collected?
808	How do adverse events get reported and to whom are they reported?

## Sheet: CountyLevelQuestionnaire
	SECTION 1: PROGRAM DELIVERY PEP
N	Questions	Coding Categories	Skip to
101	Has availability of PEP increased/decreased in the last 2 – 5 years?	a) Increased	Q104
		b) Decreased	Q102
102	If availability has decreased, why?
103	Can you quantify the decrease?		Q109
	(percentage)
104	If availability has increased, why?
105	Can you quantify the increase?
	(percentage)
106	Have logistics changed to accommodate a potential increase in PEP availability?	a) YES	Q107
		b) NO	Q108
107	What logistics have changed to accommodate a potential increase in PEP availability?	Increased storage space
		Increased transportation costs
		Increased training
		Other
108	What is the cost of scaling up PEP per year?
109	How has vaccine demand changed in the last 2 – 5 years?
110	How do you determine the number of vaccines you require every year?
111	Has there been any changes in forecasting in the last 2 – 5 years?
112	Who is your main PEP supplier?
113	What is the process for getting PEP?
114	Once a request is raised, how long does it take for you to get the vaccines?
115	Where is PEP available?	Primary Health facility level	Q120
		Central location
116	If central location, what level?	a) Sub-County level
		b) County level
		c) Regional level
		d) National level
117	Can patients receive vaccine immediately once they arrive at a central location?	YES
		NO
118	Do patients need to return to their local health facility with the vaccine ?	YES
		NO
119	Are the patients expected to stay at a central location until the schedule has been completed?	YES
		NO
120	Where is PEP available?	Health facility pharmacies only
		Outside pharmacies only
		Both health facility and outside pharmacies
		Other
121	Do patients pay for PEP vaccine?	YES
		NO
122	What is the average amount of money patients pay per dose?
123	Do patients purchase vaccines within the health facility pharmacies?	YES
		NO
		SOMETIMES
124	Is there a difference in cost at government facilities versus private facilities?	YES
		NO
125	How much more or less do private facilities charge PEP per dose?
126	Do patients have to purchase vaccine at an outside pharmacy and then go to a health facility with it?	YES
		NO
		SOMETIMES
127	How do patients know which pharmacies stock vaccine?
128	How do patients know which health facilities stock vaccine?
129	Is vaccine available at public facilities?	a) YES
		b) NO
		c) SOME
		d) MOST
130	Is vaccine/RIG available at private facilities?	a) YES
		b) NO
		c) SOME
		d) MOST
131	Is vaccine available throughout the county?	a) YES
		b) NO
132	Are there bite referral/treatment centers	a) YES	Q133
		b) NO	Section 1A
133	If yes, how many and where are they located?
	SECTION 1A: PROGRAM DELIVERY RIG
134	Has availability of RIG increased/decreased in the last 2 – 5 years?	a) Increased	Q137
		b) Decreased
135	If availability has decreased, why?
136	Can you quantify the decrease?		Q142
	(percentage)
137	If availability has increased, why?
138	Can you quantify the increase?
	(percentage)
139	Have logistics changed to accommodate a potential increase in RIG availability?	a) YES	Q140
		b) NO	Q141
140	What logistics have changed to accommodate a potential increase in RIG availability?	Increased storage space
		Increased transportation costs
		Increased training
		Other
141	What is the cost of scaling up RIG per year?
142	How has vaccine demand changed in the last 2 – 5 years?
143	How do you determine the number of vaccines you require every year?
144	Has there been any changes in forecasting in the last 2 – 5 years?
145	Who is your main RIG supplier?
146	What is the process for getting RIG?
147	Once a request is raised, how long does it take for you to get the RIG?
148	Where is RIG available?	Primary Health facility level	Q153
		Central location	Q149
149	If central location, what level?	a) Sub-County level
		b) County level
		c) Regional level
		d) National level
150	Can patients receive vaccine immediately once they arrive at a central location?	YES
		NO
151	Do patients need to return to their local health facility with the vaccine ?	YES
		NO
152	Are the patients expected to stay at a central location until the schedule has been completed?
153	Where is RIG available?	Health facility pharmacies only
		Outside pharmacies only
		Both health facility and outside pharmacies
		Other
154	Do patients pay for RIG?	YES
		NO
155	What is the average amount of money patients pay per dose?
156	Do patients purchase RIG within the health facility pharmacies?	YES
		NO
		SOMETIMES
157	Is there a difference in cost at government facilities versus private facilities?	YES
		NO
158	How much more or less do private facilities charge RIG per dose?
159	Do patients have to purchase RIG at an outside pharmacy and then go to a health facility with it?	YES
		NO
		SOMETIMES
169	How do patients know which pharmacies stock RIG?
170	How do patients know which health facilities stock RIG?
171	Is RIG available at public facilities?	a) YES
		b) NO
		c) SOME
		d) MOST
172	Is RIG available at private facilities?	a) YES
		b) NO
		c) SOME
		d) MOST
173	Is RIG available throughout the county?	a) YES
		b) NO
174	Are there bite referral/treatment centers in the county?	a) YES	Q175
		b) NO	Section 2
175	If yes, how many and where are they located?
	SECTION 2: VACCINE PROCUREMENT
202	Are there any difference in the way rabies and other routine vaccines are procured?
203	How is rabies vaccine procurement organized?
203A	Who/which group within your county is responsible for procuring the vaccine?
204	List the vaccines are procured by the county?
205	How long does it take for the vaccine to arrive in the county from the time the order is placed?
206	What is the cost per dose of vaccine to the county? If cost depends on which vaccine is procured, please specify range
207	Who/which group within the county is responsible for procuring vaccines?
208	What are your main sources of human vaccine and RIG?	a) Donations
		b) Procurement
		c) Research
		d) Other ( specify)
	SECTION 3: VACCINE REQUESTS
301	How are rabies vaccine and RIG requests made by health facilities?
302	Is there a standardized form that is used at each level to request rabies vaccine and/or RIG (eg. Vaccine request form, RIG request form etc)?
303	How often do health facilities in your county request for rabies vaccine and RIG?
304	Who is responsible for requesting vaccine at each level?
305	Who are the requests made to?
306	Are there different focal points for rabies vaccine vs routine vaccines?
	SECTION 4: VACCINE DISTRIBUTION
401	How is rabies vaccine and RIG distributed from the county to health facilities once the request has been processed?
402	Is it distributed from the county out (push system), or are health facilities/districts/regions expected to collect them from the county ( pull system)?	a) Pull system	Q403
		b) Push system	Q404
403	If it’s a pull system, who comes to collect it and how often do they collect it?
404	If there is a system in place to distribute it, how often is it distributed to every level?
405	Who is responsible for distributing it?
406	Does distribution occur through the same system as routine vaccine distribution?
	SECTION 5: COLD CHAIN AND VACCINE STORAGE
501	Do rabies vaccines use the same cold chain/storage as routine vaccines?
502	Where is rabies PEP typically stored in the county? Is rabies PEP stored in the same place as routine vaccines?
503	Do all health facilities in the county have continuous temperature monitoring devices and are able to keep vaccines?
504	What is the cold chain capacity like at lower administrative levels ( districts and health facilities)?
	SECTION 6: VACCINE AND RIG FORECASTING
601	How is rabies vaccine and RIG need forecasted?	Bite burden
		Previous month’s consumption
		Available budget
		Other ( specify)
602	Do health facilities request a fixed amount every month?
	SECTION 7: VACCINE MONITORING AND UTILIZATION
701	How do you ensure that there are sufficient vaccines for other disease?
702	How is rabies vaccine and or RIG stock usage currently monitored at the county and sub-counties?
703	Is there a system in place ( eg stock monitoring books, registers, logs etc.) to track/monitor how many vaccine vials are being used on a daily/weekly/monthly basis?
704	Are these the same tools being used to monitor routine vaccines?
705	Who is responsible for monitoring rabies vaccine and or RIG stock utilization at the health facility level?
706	Are there any standardized tools/forms at health facilities to track completion of rabies vaccine?
	Does it vary by region/province/state?
707	Does the county have rabies vaccine stock outs?	a) YES	Q708
		b) NO	Q713
708	How often does the county have rabies vaccine stock outs?
709	What are the most common reasons for stock outs?
710	How long do stock outs typically last?
711	What was the date of the beginning of the last stock out?
712	During the last stock out, how many months did you have no vaccines available?
713	Is there a follow up system for defaulting patients ( patients who have not completed a full course of PEP)
	SECTION 8: REPORTING
801	Do health facilities report number of people receiving PEP if at all?	a) YES	Q802
		b) NO	Q804
802	If YES, How many times?
803	Who is responsible for reporting rabies PEP data? Is it the same person who reports EPI data?
804	How many vials of PEP are wasted each month?
805	How many vials of RIG are wasted each month?
806	Is there a system in place for monitoring and reporting adverse events following rabies PEP and RIG?	a) YES	Q807
		b) NO	END
807	What information on adverse events is collected and how often is it collected?
808	How do adverse events get reported and to whom are they reported?

## Sheet: HealthFacilityQuestionnaire
	SECTION 1: PROGRAM DELIVERY PEP
N	Questions	Coding Categories	Skip to
101	Has availability of PEP increased/decreased in the last 2 – 5 years?	a) Increased	Q104
		b) Decreased	Q102
102	If availability has decreased, why?
103	Can you quantify the decrease?		Q109
	(percentage)
104	If availability has increased, why?
105	Can you quantify the increase?
	(percentage)
106	Have logistics changed to accommodate a potential increase in PEP availability?	a) YES	Q107
		b) NO	Q108
107	What logistics have changed to accommodate a potential increase in PEP availability?	Increased storage space
		Increased transportation costs
		Increased training
		Other
108	What is the cost of scaling up PEP per year?
109	How has vaccine demand changed in the last 2 – 5 years?
110	How do you determine the number of vaccines you require every year?
111	Has there been any changes in forecasting in the last 2 – 5 years?
112	Who is your main PEP supplier?
113	What is the process for getting PEP?
114	Once a request is raised, how long does it take for you to get the vaccines?
115	Where is PEP available?	Primary Health facility level	Q120
		Central location
			Q116
116	If central location, what level?	a) Sub-County level
		b) County level
		c) Regional level
		d) National level
117	Can patients receive vaccine immediately once they arrive at a central location?	a) YES
		b) NO
118	Do patients need to return to the local health facility with the vaccine ?	a) YES
		b) NO
119	Are the patients expected to stay at a central location until the schedule has been completed?
120	Is PEP available in your facility?	a) YES
		b) NO
121	Do patients pay for PEP vaccine?	a) YES
		b) NO
122	What is the average amount of money patients pay per dose?
123	Do patients purchase vaccines within the health facility pharmacies?	a) YES
		b) NO
		c) SOMETIMES
126	Do patients have to purchase vaccine at an outside pharmacy and then come back to the health facility with it?	a) YES	Q127
		b) NO	Section 1A
		c) SOMETIMES	Q127
127	How do patients know which pharmacies stock vaccine?
	SECTION 1A: PROGRAM DELIVERY RIG
127A	Is RIG available in your facility?	a) YES
		b) NO
127B	Has RIG ever been available in your facility?	a) YES	Q134
		b) NO	Section 2
134	Has availability of RIG increased/decreased in the last 2 – 5 years?	a) Increased	Q137
		b) Decreased
135	If availability has decreased, why?
136	Can you quantify the decrease?		Q142
	(percentage)
137	If availability has increased, why?
138	Can you quantify the increase?
	(percentage)
139	Have logistics changed to accommodate a potential increase in RIG availability?	a) YES	Q140
		b) NO	Q141
140	What logistics have changed to accommodate a potential increase in RIG availability?	Increased storage space
		Increased transportation costs
		Increased training
		Other
141	What is the cost of scaling up RIG per year?
142	How has vaccine demand changed in the last 2 – 5 years?
143	How do you determine the number of vaccines you require every year?
144	Has there been any changes in forecasting in the last 2 – 5 years?
145	Who is your main RIG supplier?
146	What is the process for getting RIG?
147	Once a request is raised, how long does it take for you to get the RIG?
149	If central location, what level?	a) Sub-County level
		b) County level
		c) Regional level
		d) National level
150	Can patients receive vaccine immediately once they arrive at a central location?	YES
		NO
151	Do patients need to return to their local health facility with the vaccine ?	YES
		NO
152	Are the patients expected to stay at a central location until the schedule has been completed?
154	Do patients pay for RIG?	YES
		NO
155	What is the average amount of money patients pay per dose?
156	Do patients purchase RIG within the health facility pharmacies?	a) YES
		b) NO
		c) SOMETIMES
157	Is there a difference in cost at government facilities versus private facilities?	a) YES
		b) NO
158	How much more or less do private facilities charge RIG per dose?
159	Do patients have to purchase RIG at an outside pharmacy and then go to a health facility with it?	a) YES
		b) NO
		c) SOMETIMES
169	How do patients know which pharmacies stock RIG?
170	How do patients know which health facilities stock RIG?
	SECTION 2: VACCINE PROCUREMENT
202	Are there any differences in the way rabies and other routine vaccines are procured?
203	How is rabies vaccine procurement organized?
203A	Who/which group within your county is responsible for procuring the vaccine?
204	List the vaccines are procured by your health facility?
205	How long does it take for the vaccine to arrive in the county from the time the order is placed?
206	What is the cost per dose of vaccine to the health facility? If cost depends on which vaccine is procured, please specify range
207	Who/which group within the health facility is responsible for procuring vaccines?
208	What are your main sources of human vaccine and RIG?	a) Donations
		b) Procurement
		c) Research
		d) Other (specify)
	SECTION 3: VACCINE REQUESTS
301	How are rabies vaccine and RIG requests made by the health facility?
302	Is there a standardized form that is used at each level to request rabies vaccine and/or RIG (eg. Vaccine request form, RIG request form etc)?
303	How often does the health facility request for rabies vaccine and RIG?
304	Who is responsible for requesting the vaccine?
305	Who are the requests made to?
306	Are there different focal points for rabies vaccine vs. routine vaccines?
	SECTION 4: VACCINE DISTRIBUTION
401	How is rabies vaccine and RIG distributed from the county to health facility once the request has been processed?
402	Is it distributed from the county out (push system), or is the health facility expected to collect them from the county ( pull system)?	a) Pull system	Q403
		b) Push system	Q404
403	If it’s a pull system, who comes to collect it and how often do they collect it?
404	If there is a system in place to distribute it, how often is it distributed to every level?
405	Who is responsible for distributing it?
406	Does distribution occur through the same system as routine vaccine distribution?
	SECTION 5: COLD CHAIN AND VACCINE STORAGE
501	Do rabies vaccines use the same cold chain/storage as routine vaccines?
502	Where is rabies PEP typically stored in the county? Is rabies PEP stored in the same place as routine vaccines?
503	Does the health facility have continuous temperature monitoring devices and are able to keep vaccines?
504	What is the cold chain capacity at the health facility?
	SECTION 6: VACCINE AND RIG FORECASTING
601	How is rabies vaccine and RIG need forecasted?	Bite burden
		Previous month’s consumption
		Available budget
		Other ( specify)
602	Does the health facility request a fixed amount every month?
	SECTION 7: VACCINE MONITORING AND UTILIZATION
701	How do you ensure that there are sufficient vaccines for other diseases?
702	How is rabies vaccine and or RIG stock usage currently monitored at the health facility?
703	Is there a system in place ( eg stock monitoring books, registers, logs etc.) to track/monitor how many vaccine vials are being used on a daily/weekly/monthly basis?
704	Are these the same tools being used to monitor routine vaccines?
705	Who is responsible for monitoring rabies vaccine and or RIG stock utilization at the health facility ?
706	Are there any standardized tools/forms at health facilities to track completion of rabies vaccine?
707	Does the health facility have rabies vaccine stock outs?	a) YES	Q708
		b) NO	Q713
708	How often does the health facility have rabies vaccine stock outs?
709	What are the most common reasons for stock outs?
710	How long do stock outs typically last?
711	What was the date of the beginning of the last stock out?
712	During the last stock out, how many months did you have no vaccines available?
713	Is there a follow up system for defaulting patients ( patients who have not completed a full course of PEP)
	SECTION 8: REPORTING
801	Does the health facility report number of people receiving PEP if at all?	a) YES	Q802
		b) NO	Q804
802	If YES, How many times?
803	Who is responsible for reporting rabies PEP data? Is it the same person who reports EPI data?
804	How many vials of PEP are wasted each month?
805	How many vials of RIG are wasted each month?
806	Is there a system in place for monitoring and reporting adverse events following rabies PEP and RIG?	c) YES	Q807
		d) NO	END
807	What information on adverse events is collected and how often is it collected?
808	How do adverse events get reported and to whom are they reported?
